# Supplementary material for: Profiling Animal Toxicants by Automatically Mining Public Bioassay Data: A Big Data Approach for Computational Toxicology
Source: PLoS One. 2014 Jun 20;9(6):e99863. doi: 10.1371/journal.pone.0099863 (PMC4064997; doi:10.1371/journal.pone.0099863)
Supplement: Protocol S1 — The Perl scripts used in this study. (ZIP) [file pone.0099863.s004.zip]

Archive with 6 entries (5 files):
- Perl/
- Perl/TM_Name2CID2.pm
- Perl/aprofile.pl
- Perl/TM_SearchPubC.pm
- Perl/sample_comp_activity.txt
- Perl/TM_Prediction.pm
