# Supplementary material for: Profiling Animal Toxicants by Automatically Mining Public Bioassay Data: A Big Data Approach for Computational Toxicology
Source: PLoS One. 2014 Jun 20;9(6):e99863. doi: 10.1371/journal.pone.0099863 (PMC4064997; doi:10.1371/journal.pone.0099863)
Supplement: Protocol S1 — The Perl scripts used in this study. (ZIP) [file pone.0099863.s004.zip › Perl/TM_Name2CID2.pm]

#/usr/bin/perl
######################################
#   Compound Bioassay Profiling Tool
#   Author: Jun Zhang
#   2013-10-31
#   CCIB, Rutgers@Camden    
#   �All right reserved
######################################
package TM_Name2CID2;
require LWP::UserAgent;

sub new {
    my $class = shift;
    #local *LOG = shift;
    my $self = {};
    bless ($self, $class);
    return $self;
}

sub name_to_cid{
    my $_cas = shift;
    my $_cas_cid = {};
    my $flag = shift;
    
    my $ua = LWP::UserAgent->new;
    $ua->timeout(30);
    $ua->env_proxy;
    
    
    foreach my $ccas (keys %$_cas){
        if($ccas =~ m/\s/){
            $ccas = '"' . $ccas . '"';
        }
        my $cid = cas_to_cid_esearch($ccas,$ua,$flag);
        if($_cas_cid->{$ccas} eq undef){
            $_cas_cid->{$ccas} = $cid;
        }
    }
    return $_cas_cid;
}

### Read chemical name(CAS,Zinc ID) and match PubChem CIDs
### flag:--->0(default) return 1 cid for each name;--->1 return all matched cids for each name 
###return cid or cid list if found
###return -1: not found for a term
###return -2: server no respond
sub cas_to_cid_esearch{
    my $cas = shift;
    my $ua = shift;
    my $flag = shift;
    if($flag eq undef){
        $flag = 0;
    }
    
    my $query0 = 'http://eutils.ncbi.nlm.nih.gov/entrez/eutils/esearch.fcgi?db=pccompound&term=';
    my $query2 = '[CompleteSynonym]';
    my $query = $query0 . "$cas" . $query2;
#print "$query\n";    
    my $response = $ua->get($query);
    my $local_content;
    if ($response->is_success) {
            $local_content = $response->decoded_content();
    }else {
            #print $response->status_line . "No response: $cas\n";
            return -2;
    }

    $cid = get_cid_from_xml($local_content,$flag);
    return $cid;        
}

sub get_cid_from_xml{
    my $content = shift;
    my @lines = split(/\n/,$content);
    my $flag = shift;
    if($flag eq undef){
        $flag = 0;
    }
    my $find_cid = 0;
    my $cid = -1;
    if($flag == 1){
       $cid = {}; 
    }
    #while(<TMP>){
    foreach my $line(@lines){
        #chomp;
      if($flag == 0){  
        if(($find_cid ==1)&&($cid>0)){
            last;
        }
        if($line =~ m/<Id>(\d+)<\/Id>/){
            $cid = $1;
            $find_cid = 1;
        }
        if($line =~ m/<OutputMessage>No items found\.<\/OutputMessage>/){
            $cid = -1;
        }
      }elsif($flag == 1){
        if($line =~ m/<Id>(\d+)<\/Id>/){
            my $idd = $1;
            if($cid->{$idd} eq undef){
                $cid->{$idd} = 1;
            }
        }
      }else{
        print "Error<TM_Name2CID2::get_cid_from_xml>undefined flag[$flag].\n";
        return -3;
      }
    }
    
    return $cid;
}

sub print_abc{
    print "a,b,c from TM_Name2CID\n";
}

1;
