# Supplementary material for: Profiling Animal Toxicants by Automatically Mining Public Bioassay Data: A Big Data Approach for Computational Toxicology
Source: PLoS One. 2014 Jun 20;9(6):e99863. doi: 10.1371/journal.pone.0099863 (PMC4064997; doi:10.1371/journal.pone.0099863)
Supplement: Protocol S1 — The Perl scripts used in this study. (ZIP) [file pone.0099863.s004.zip › Perl/aprofile.pl]

#!/usr/local/bin/perl
######################################
#   Compound Bioassay Profiling Tool
#   Author: Jun Zhang
#   2013-10-31
#   CCIB, Rutgers@Camden
#   �All right reserved
######################################
require LWP::UserAgent;
use Data::Dumper;
use File::Basename;
use lib dirname (__FILE__);
use TM_SearchPubC;
use TM_Prediction;
use TM_Name2CID2;

###define global variable
our $_ff;
our $_aa= 0;
our $_pp = 10;
our $_nn;
our $_ftype = 'n'; #default
our $_util = 0; ##0(default)--> normal profiling
                ##name2smiles   --> read chemical name then return name-smiles map 
                ##zincSdf2name  --> Generate zinc id lists from zinc sdf file
###end of defination 

our $name2cid_flag = 0; ###--->1: 1 name return all matched cids; --->0: one name return 1 cid
my $logfile = 'test_log.txt';
open LOG,">>$logfile" or die "$!\n";
print_time(0,LOG);
close LOG;
main_total();
open LOG,">>$logfile" or die "$!\n";
print_time(1,LOG);
close(LOG);

sub print_help{
    print_usage();
    print "Arguments:\n";    
    print "\t-a [0|1]:\n\t\t0(default)-->no activity column, \n\t\t1-->column 2 has binary activity number\n";
    print "\t-n num_of_compound: Number of compounds in the input file.\n";
    print "\t-p cut_off_value: 10(default) 1(least) Active compounds cut-off value.\n";
    print "\t-ftype [n|c]:n-->Column 1 of inputfile is CAS,ZINC ID or chemical name\n";
    print "\t             c-->Column 1 of inputfile is CID\n";
    print "\t-e:name2smiles --> retrieve smiles for each name, save results to file [pfile_name_smiles.csv]\n";
    print "\t   zincSdf2name--> read ZINC sdf file and return ZINC id list,save to [inputFileName_ids.txt]\n";
    print "\t   acDat2Matrix--> read aid_cid date file to generate aid cid matrix file[aid_cid_date.csv]\n";
    print "\t-h:Print help\n";
}

sub print_usage{
    print "---------------------------------------------------------------------------\n";
    print "\t\tChemical compound bioassay profiling tool\n";
    print "---------------------------------------------------------------------------\n";
    print "Usage: perl aprofile.pl -f inputfile -ftype [n|c] -a [0|1] -p [number] -n [number]\n";
    print "---------------------------------------------------------------------------\n";
}

sub print_arguments{
    print "-f[$_ff]\n-ftype[$_ftype]\n";
    print "-a[$_aa]\n";
    print "-p[$_pp]\n";
    print "-e[$_util]\n";
}

sub main_total{
    my $_name_act = {};
    _argument();
    if($_ff eq undef){
        print "Error: Please provide input file using \"-f filename\"\n";
        print_usage();
        return;
    }
    if($_ftype eq 'c'){
        bioassay_search($_ff,2);
        return;
    }
    if($_util eq 'zincSdf2name'){
        TM_SearchPubC::read_zinc_sdf_file($_ff,$_util);
        return;
    }elsif($_util =~ m/^name2smiles/i){
        _readfile($_ff,$_name_act,$_aa);
        print "Total [" . keys(%$_name_act) . "] unique compounds read from file[$_ff]\n";
        my $_cas_cid = name_match($_name_act);
        my $_cas_smile = name_2_smiles($_cas_cid);
        
        my $outf = 'pfile_name_smiles.csv';
        open OUT,">$outf" or die "$!\n";
        foreach my $n (keys %$_cas_smile){
            my $smiles = $_cas_smile->{$n};
            my $cc = $_cas_cid->{$n};
            print OUT "$n,$cc,$smiles\n";
        }
        close OUT;
        print "Finish smiles searching, total [" . keys(%$_cas_smile) . "] smiles found\n";
        return;
    }elsif($_util eq 'acDat2Matrix'){
        my $_aid_cid = TM_Prediction::read_data_file($_ff);
        my $thres = $_pp;
        my $_new_aid_cid = TM_SearchPubC::cut_off_aid_cid($_aid_cid,$thres);
        my $f1 = TM_SearchPubC::write_matrix_to_csv($_new_aid_cid);
        return;
    }
    
    ###normal profling
    _readfile($_ff,$_name_act,$_aa);    
    print "Total [" . keys(%$_name_act) . "] unique compounds read from file[$_ff]\n";

#print_arguments();
#exit(0);
    print "Start name matching...\n";
    
    my $ua = LWP::UserAgent->new;
    $ua->timeout(30);
    $ua->env_proxy;
    
    my $c = 0;
    my $_cas_cid = {};
    my $_cid_act = {};
    
    foreach my $ccas (keys %$_name_act){
        my $act = $_name_act->{$ccas};
        if($ccas =~ m/\s/){
            $ccas = '"' . $ccas . '"';
        }
        my $cid = TM_Name2CID2::cas_to_cid_esearch($ccas,$ua,$name2cid_flag);
        if($cid == -2){
            if($_left->{$ccas} eq undef){
                $_left->{$ccas} = $act;
            }
        }elsif($cid>0){
            if($name2cid_flag==1){
                if($_cas_cid->{$ccas} eq undef){
                    $_cas_cid->{$ccas} = {};
                }
                my $_tt = $_cas_cid->{$ccas};
                foreach my $ccid (keys %$cid){
                    if($_tt->{$ccid} eq undef){
                        $_tt->{$ccid} = 1;
                    }
                }
            }else{
                if($_cas_cid->{$ccas} eq undef){
                    $_cas_cid->{$ccas} = $cid;
                }
                if($_cid_act->{$cid} eq undef){
                    $_cid_act->{$cid} = $act;
                }
            }
        }
        $c++;
        if($c%100 == 0){
            print "\t...Finish $c compounds\n";
            #last;
        }
    }
    print "Start 2nd matching...\n";
    foreach my $cc (keys %$_left){
        my $act = $_name_act->{$cc};
        my $cid = TM_Name2CID2::cas_to_cid_esearch($cc,$ua,$name2cid_flag);
        if($cid>0){
            if($name2cid_flag==1){
                if($_cas_cid->{$ccas} eq undef){
                    $_cas_cid->{$ccas} = {};
                }
                my $_tt = $_cas_cid->{$ccas};
                foreach my $ccid (keys %$cid){
                    if($_tt->{$ccid} eq undef){
                        $_tt->{$ccid} = 1;
                    }
                }
            }else{
                if($_cas_cid->{$ccas} eq undef){
                    $_cas_cid->{$ccas} = $cid;
                }
                if($_cid_act->{$cid} eq undef){
                    $_cid_act->{$cid} = $act;
                }
            }
        }
    }
    
    my $outf = 'pfile_cid_cas.csv';
    my $cpp = 0;
    open OUT,">$outf" or die "$!\n";
    foreach my $n (keys %$_cas_cid){
        if($n eq ''){next;}
        my $cid = $_cas_cid->{$n};
        if($name2cid_flag==1){
            foreach my $cc (keys %$cid){
                print OUT "$cc,$n\n";
                $cpp++;
            }
        }else{
            print OUT "$cid,$n\n";
            $cpp++;
        }
    }
    close OUT;
    #print "\nFinish name matching, total [" . keys(%$_cas_cid) . "] name-cid pairs found\n";
    print "\nFinish name matching, total [$cpp] name-cid pairs found\n";

#exit(0);
    ###
    ###cid to aid...
    ###
    
    if($_aa == 1){
        bioassay_search($_cas_cid,$_name_act,$name2cid_flag);        
    }else{
        bioassay_search($_cas_cid,$name2cid_flag);
    }
}

sub name_match{
    my $_name_act = shift;
    print "Start name matching...\n";
    
    my $ua = LWP::UserAgent->new;
    $ua->timeout(30);
    $ua->env_proxy;
    
    my $c = 0;
    my $_cas_cid = {};
    my $_cid_act = {};
    foreach my $ccas (keys %$_name_act){
        my $act = $_name_act->{$ccas};
        if($ccas =~ m/\s/){
            $ccas = '"' . $ccas . '"';
        }
        my $cid = TM_Name2CID2::cas_to_cid_esearch($ccas,$ua);
        if($cid == -2){
            if($_left->{$ccas} eq undef){
                $_left->{$ccas} = $act;
            }
        }elsif($cid>0){
            if($_cas_cid->{$ccas} eq undef){
                $_cas_cid->{$ccas} = $cid;
            }
            if($_cid_act->{$cid} eq undef){
                $_cid_act->{$cid} = $act;
            }
        }
        $c++;
        if($c%100 == 0){
            print "\t...Finish $c compounds\n";
        }
    }
    print "Start 2nd matching...\n";
    foreach my $cc (keys %$_left){
        my $act = $_name_act->{$cc};
        my $cid = TM_Name2CID2::cas_to_cid_esearch($cc,$ua);
        if($cid>0){
            if($_cas_cid->{$cc} eq undef){
                $_cas_cid->{$cc} = $cid;
            }
            if($_cid_act->{$cid} eq undef){
                $_cid_act->{$cid} = $act;
            }
        }
    }
    
    my ($sec,$min,$hour,$mday,$mon,$year,$wday,$yday,$isdst) = localtime(time);
    my $outf = 'pfile_cid_cas_' . $mon . '_' . $mday . '_' . $hour . '.csv';
    open OUT,">$outf" or die "$!\n";
    foreach my $n (keys %$_cas_cid){
        my $cid = $_cas_cid->{$n};
        print OUT "$cid,$n\n";
    }
    close OUT;
    print "Finish name matching, total [" . keys(%$_cas_cid) . "] name-cid pairs found\n";
    return $_cas_cid;
}

sub bioassay_search_old{
    my $ofile = shift;
    my $_cids = {};
    _readfile($ofile,$_cids,$_aa);
    
    print "Total [" . keys(%$_cids) . "] unique compounds read from file[$ofile]\n";

    my $count_cids = keys(%$_cids);
    print "Start bioassay searching...\n";
    my $_aid_cid = {};
    if($count_cids>5000){
        $_aid_cid = TM_SearchPubC::cid_elink_to_bioassay_light($_cids,1);
    }else{
        $_aid_cid = TM_SearchPubC::cid_elink_to_bioassay_light($_cids);
    }
    my $thres = $_pp;
    my $_new_aid_cid = TM_SearchPubC::cut_off_aid_cid($_aid_cid,$thres);
    my $f1 = TM_SearchPubC::write_matrix_to_csv($_new_aid_cid);
    my $ccrf;
    if($_aa == 1){
        $ccrf = TM_Prediction::calculate_ccr($f1,$_cids,1);
    }
}

### flag:
##--->1:            $_input is name_cid pair, 1 name match multiple cids
##--->0:(default)   $_input is name_cid pair, 1 name match 1 cid
##--->2:            $_input is a cid list file
sub bioassay_search{
    my $_input = shift;
    my $_input2 = shift;
    my $flag = shift;
    my $_cids = {}; #1D hash, cid->activity
    my $_cidName = {}; #1D hash, cid->CAS
    
    #print "type is " . ref($_input2) . "\n";
    #exit(0);
    
    my $flag_act = 0;
    if($_input2 eq undef){
        $flag = 0;    
    }else{
        if(ref($_input2) eq 'HASH'){
            $flag_act = 1;
        }else{
            $flag = $_input2;
        }
    }
    
    if($flag eq undef){
        $flag = 0;
    }
    
    if($flag == 2){
        if($_aa == 1){
            _readfile($_input,$_cids,5);
        }else{
            _readfile($_input,$_cids,2);
        }
    }elsif($flag == 1){
        if($flag_act == 1){
            foreach my $cas (keys %$_input){
                my $_t = $_input->{$cas};
                my $v = $_input2->{$cas};
                foreach my $c (keys %$_t){
                    if($_cids->{$c} eq undef){
                        $_cids->{$c} = $v;
                    }
                    if($_cidName->{$c} eq undef){
                        $_cidName->{$c} = $cas;
                    }
                }
            }
        }else{
            foreach my $cas (keys %$_input){
                my $_t = $_input->{$cas};
                my $v = $_input2->{$cas};
                foreach my $c (keys %$_t){
                    if($_cids->{$c} eq undef){
                        $_cids->{$c} = $_t->{$c};
                    }
                    if($_cidName->{$c} eq undef){
                        $_cidName->{$c} = $cas;
                    }
                }
            }
        }
    }elsif($flag == 0){
        if($flag_act == 1){
            foreach my $nm (keys %$_input){
                my $c = $_input->{$nm};
                my $v = $_input2->{$nm};
                if($_cids->{$c} eq undef){
                    $_cids->{$c} = $v;
                }
            }
        }else{
            foreach my $nm (keys %$_input){
                my $c = $_input->{$nm};
                if($_cids->{$c} eq undef){
                    $_cids->{$c} = $nm;
                }
            }
        }        
    }
    
    print "Total [" . keys(%$_cids) . "] unique compounds loaded.\n";

    my $count_cids = keys(%$_cids);
    print "\tStart bioassay searching...\n";
    my $_aid_cid = {};
    if($count_cids>5000){
        $_aid_cid = TM_SearchPubC::cid_elink_to_bioassay_light($_cids,1);
        #$_aid_cid = TM_SearchCdb::cid_to_assay($_cids,1);
    }else{
        $_aid_cid = TM_SearchPubC::cid_elink_to_bioassay_light($_cids);
        #$_aid_cid = TM_SearchCdb::cid_to_assay($_cids);
    }
    if($flag == 1){
        $_aid_cid = TM_SearchPubC::build_cas_aid_file($_aid_cid,$_input);
    }
    my $thres = $_pp;
    my $_new_aid_cid = TM_SearchPubC::cut_off_aid_cid($_aid_cid,$thres);
    my $f1 = TM_SearchPubC::write_matrix_to_csv($_new_aid_cid);
    my $ccrf;
    if($_aa == 1){
        $ccrf = TM_Prediction::calculate_ccr($f1,$_cids,1);
    }
}

sub name_2_smiles{
    my $_cas_cid = shift;
    print "Start smiles searching...\n";
    
    my $ua = LWP::UserAgent->new;
    $ua->timeout(30);
    $ua->env_proxy;
    
    my $_cas_smiles = {};
    my $co=0;
    my $db = 'pccompound';
    my $_left = {};
    foreach my $nm (keys %$_cas_cid){
        my $cid = $_cas_cid->{$nm};
#print "[$nm][$cid]\n";        
        my $smil = TM_SearchPubC::esummary($cid,$ua,$db);
#print "[$nm][$cid][$smil]\n";        
        if($smil == -2){##not connect
            $_left->{$nm} = $cid;
        }elsif($smil == -1){
            print "\tCompound [$nm] with cid[$cid] has no smiles\n";
        }else{
#print "[$nm] [$smil]\n";
            if($_cas_smiles->{$nm} eq undef){
                $_cas_smiles->{$nm} = $smil;
            }
        }        
        $co++;
        if($co%100 == 0){
            print "\tFinsh $co smiles search\n";
            #last;
        }
    }
    if(keys(%$_left)>0){
#print "\t...left...\n";        
        foreach my $nm (keys %$_left){
            my $cid = $_cas_cid->{$nm};
            my $smil = TM_SearchPubC::esummary($cid,$ua,$db);
            if($smil == -1){
                print "\tCompound [$nm] with cid[$cid] has no smiles\n";
            }else{
                if($_cas_smiles->{$nm} eq undef){
                    $_cas_smiles->{$nm} = $smil;
                }
            }
        }
    }
#print "\tTTotal [" . keys(%$_cas_smiles) . "] smiles found\n";    
    return $_cas_smiles;
}

sub print_time{
  my $flag = shift; ##0--start time 1--end time
  local *FH = shift;
  my ($sec,$min,$hour,$mday,$mon,$year,$wday,$yday,$isdst) = localtime(time);
  $mon= sprintf "%02d" ,++$mon;                #local time return month range 0...11
  $year=sprintf "%02d", $year-100;
 
  my $today = join('/',$mon,$mday,$year);
  if($flag == 0){
    print FH "start time :: $today, $hour:$min:$sec\n";
  }elsif ($flag == 1){
    print FH "end time :: $today, $hour:$min:$sec\n";
  }else{
    print FH "time :: $today, $hour:$min:$sec\n";
  }
}

sub _argument{
    my ($_f_,$_a_,$_p_,$_ftype_,$_e_) = 0;
    foreach my $xx (@ARGV){
        if($_f_ == 1){
            $_ff = $xx;
            $_f_ = 0;
        }elsif($_a_ == 1){
            if(($xx ==0)||($xx==1)){
                $_aa = $xx;
            }else{
                print "Warning:Cannot recoginize activity setup,treat it as no activity.\n";
            }
            $_a_ = 0;
        }elsif($_p_ == 1){
            #if(($xx>0)&&($xx<$_nn)){
                $_pp = $xx;
            #}
            $_p_ = 0;
        }elsif($_n_ == 1){
            if($xx>0){
                $_nn = $xx;
            }else{
                print "Error: The number of total compounds incorrect.\n";
            }
            $_n_ = 0;
        }elsif($_ftype_ == 1){
            if(($xx eq 'n')||($xx eq 'c')){
                $_ftype = $xx;
            }
            $_ftype_ = 0;
        }elsif($_e_ == 1){
            $_util = $xx;
        }
        if($xx eq '-f'){
            $_f_ = 1;
            next;
        }elsif($xx eq '-a'){
            $_a_ = 1;
            next;
        }elsif($xx eq '-p'){
            $_p_ = 1;
            next;
        }elsif($xx eq '-n'){
            $_n_ = 1;
            next;
        }elsif($xx eq '-h'){
            print_help();
            exit();
        }elsif($xx eq '-ftype'){
            $_ftype_ = 1;
            next;
        }elsif($xx eq '-e'){
            $_e_ = 1;
            next;
        }
    }
}

###read csv format file
###Argv1-> file name
###Argv2-> hash to store file content
###Argv3-> flag:0(default)-->no activity, all hash value set to 2, return 1D hash, cas|cid->2
###     ->      1--> means 2nd column of file is activety, return 1D hash cas|cid->act
###     ->      2--> means 1 column is cid, no other columns, return 1D hash cid->2
###     ->      5--> means 1 column is cid, 2nd column is activity, return 1D hash cid->activity
###     ->      3--> means 1 column is cid,2nd column is cas|name|zincid, return 2D hash cas->cid->2
###     ->      4--> means 1 column is cid,2nd column is cas|name|zincid, 3rd column is activity,return 2D hash cas->cid->act
sub _readfile{
    my $f0 = shift;
    my $_name_act = shift;
    my $flag = shift;
    
    if($flag eq undef){
        $flag = 0;
    }
    
    my $ftyp=0;
    if($f0 =~ m/\.csv$/){
        $ftyp=0;
    }elsif($f0 =~ m/\.txt$/){
        $ftyp = 1;
    }elsif($f0 =~ m/\.x$/){
        $ftyp = 1;
    }else{
        $ftyp = 1;
    }
    open INT,"$f0" or die "$!:$f0\n";
    while(<INT>){
        chomp;
        if($_ =~ m/^#/){
            next;
        }
        if($_ eq undef){next;}
        my @line;
        if($ftyp==0){
            @line = split(/,/,$_);
        }else{
            @line = split(/\t/,$_);
        }
        if($flag == 1){
            if($line[1] ne undef){
                if($_name_act->{$line[0]} eq undef){
                    $_name_act->{$line[0]} = $line[1];
                }
            }else{
                print "\nError!!!<main::_readfile> Input file has no activity as second column.\n\n";
                return;
            }
        }elsif($flag==0){
            if($_name_act->{$line[0]} eq undef){
                    $_name_act->{$line[0]} = 2;
            }
        }elsif($flag == 3){## return 2D hash, 1st id is line[1]
            if($_name_act->{$line[1]} eq undef){
                $_name_act->{$line[1]} = {};
            }
            my $_t = $_name_act->{$line[1]};
            if($_t->{$line[0]} eq undef){
                $_t->{$line[0]} = 2;
            }
        }elsif($flag == 4){## return 2D hash, 1st id is line[1]
            if($line[2] eq undef){
                ###need print exception
            }
            if($_name_act->{$line[1]} eq undef){
                $_name_act->{$line[1]} = {};
            }
            my $_t = $_name_act->{$line[1]};
            if($_t->{$line[0]} eq undef){
                $_t->{$line[0]} = $line[2];
            }
        }elsif($flag == 2){
            if($_name_act->{$line[0]} eq undef){
                $_name_act->{$line[0]} = 2;
            }
        }elsif($flag == 5){
            if($_name_act->{$line[0]} eq undef){
                $_name_act->{$line[0]} = $line[1];
            }
        }
    }
    close INT;
}
