# Supplementary material for: Profiling Animal Toxicants by Automatically Mining Public Bioassay Data: A Big Data Approach for Computational Toxicology
Source: PLoS One. 2014 Jun 20;9(6):e99863. doi: 10.1371/journal.pone.0099863 (PMC4064997; doi:10.1371/journal.pone.0099863)
Supplement: Protocol S1 — The Perl scripts used in this study. (ZIP) [file pone.0099863.s004.zip › Perl/TM_SearchPubC.pm]

#/usr/bin/perl
######################################
#   Compound Bioassay Profiling Tool
#   Author: Jun Zhang
#   2013-10-31
#   CCIB, Rutgers@Camden
#   �All right reserved
######################################
package TM_SearchPubC;
require LWP::UserAgent;
use Data::Dumper;

my $MAXMIUM_LINK_CIDS = 250; ### select max 250 simliar cids from cid elink
my $DEBUG = 1;

sub new {
    my $class = shift;
    #local *LOG = shift;
    my $self = {};
    bless ($self, $class);
    return $self;
}

###read a hash,key is cids to get both active and inactive bioassays
###2/26 add 2nd scan routine if pubchem server no responding in the 1st time
###3/4 add save tmp results if input compounds is huge, using argument $save_tmp(default=0,1-->save)
###12/13/13 updated: add 2nd searching in inactive updates
sub cid_elink_to_bioassay_light{
    my $_cids = shift;
    my $save_tmp = shift;
    
    if($save_tmp eq undef){
        $save_tmp = 0;
    }
    
    my $_cid_link_aids = {};
    my $_cid_conf = {}; ###colect conflict cids(means in one assay,have both active and inactive response)
    my $_cid_left = {};
    
#open LOG,">>$logfile" or die "$!\n";    
    my $ua = LWP::UserAgent->new;
    $ua->timeout(30);
    $ua->env_proxy;
    my $cco = 0;
    #print "Start bioassay seaching...\n";
    foreach my $cc (keys %$_cids){
        my $_tmp = elink_active_bioassay($cc,$ua,1);###flag default(1)means active bioassay,0--> inactive
        if($_tmp == 0){##means cid has no link to aid
            #next;
        }elsif($_tmp == -1){##means server no response,need redo it
            if($_cid_left->{$cc} eq undef){
                $_cid_left->{$cc} = $_cids->{$cc};
            }
            #next;
        }else{
            if($_cid_link_aids->{$cc} eq undef){
                $_cid_link_aids->{$cc} = $_tmp;
            }
            my $caids = keys(%$_tmp);
#print LOG "cid[$cc] has [$caids] active bioassaies\n";
        }
        

        $cco++;
        if($cco%100 == 0){
            #last;
            print "\t...Finish $cco cids for bioassay searching.\n";
        }
        ###ave tmp resylts
        if($save_tmp == 1){
            if($cco%5000 == 0){
                save_tmp_extract($_cid_link_aids,'tmp_act_extc');
            #last;
            }
        }
    }
    
    ###2nd scan
    print "2nd scan...\n";
    foreach my $cc (keys %$_cid_left){
        my $_tmp = elink_active_bioassay($cc,$ua,1);###flag default(1)means active bioassay,0--> inactive
        if($_tmp == 0){
            next;
        }elsif($_tmp<0){
            print LOG "cid[$cc] got no response from server\n";
            next; 
        }else{
            if($_cid_link_aids->{$cc} eq undef){
                $_cid_link_aids->{$cc} = $_tmp;
            }
        }
    }
    
    ### set a aid indexed cid list
    my $_aid_cid = {};
    foreach my $c (keys %$_cid_link_aids){
        my $_tmp = $_cid_link_aids->{$c};
        foreach my $a (keys %$_tmp){
            if($_aid_cid->{$a} eq undef){
                $_aid_cid->{$a} = {};
            }
            my $_tmp = $_aid_cid->{$a};
            $_tmp->{$c} = 1;             
        }
    }
    print "Total [" . keys(%$_aid_cid) . "] aids linked!\n";
    ###
    ### InActive bioassay updates
    ### also need consider inactive assays
    ### will not add more aids,only keep aids with active compounds
    ###
    my $_inact_update = 0;
    $cco = 0;
    my $_left = {};
    foreach my $cc (keys %$_cids){
        my $_tmp = elink_active_bioassay($cc,$ua,0);###flag default(1)means active bioassay,0--> inactive
        if($_tmp == 0){##means cid has no link to aid
            #next;
        }elsif($_tmp == -1){##means server no response,need redo it
            if($_left->{$cc} eq undef){
                $_left->{$cc} = $_cids->{$cc};
            }
            #next;
        }else{
            foreach my $aa (keys %$_tmp){
            ###check if in aid_cid hash
                if($_aid_cid->{$aa} eq undef){
                    next;
                }   
                my $_t1 = $_cid_link_aids->{$cc};
                if($_t1->{$aa} eq undef){
                    $_t1->{$aa} = -1;
                    my $_aaid = $_aid_cid->{$aa};
                    if($_aaid->{$cc} eq undef){
                        $_aaid->{$cc} = -1;
                    }
                    $_inact_update++;
                }else{
#                    print LOG "Note:<cid_elink_to_bioassay_light> Find conflict activity for cid [$cc] in aid [$aa].\n";
                    if($_cid_conf->{$cc} eq undef){
                        $_cid_conf->{$cc} = 1;
                    }
                }
            }
        }
        $cco++;
        if($cco%100 == 0){
            #last;
            print "\t...Inactive updating: finish [$cco] cids\n";
        }
        ###ave tmp resylts
        if($save_tmp == 1){
            if($cco%5000 == 0){
                save_tmp_extract($_cid_link_aids,'tmp_inact_extc');
            }
        }
    }
    ### 2nd searching for inactive updates
    print "2nd scan for inactive updates...\n";
    foreach my $cc (keys %$_left){
        my $_tmp = elink_active_bioassay($cc,$ua,0);###flag default(1)means active bioassay,0--> inactive
        if($_tmp == 0){
            next;
        }elsif($_tmp<0){
            print LOG "cid[$cc] got no response from server\n";
            next; 
        }else{
            foreach my $aa (keys %$_tmp){
            ###check if in aid_cid hash
                if($_aid_cid->{$aa} eq undef){
                    next;
                }   
                my $_t1 = $_cid_link_aids->{$cc};
                if($_t1->{$aa} eq undef){
                    $_t1->{$aa} = -1;
                    my $_aaid = $_aid_cid->{$aa};
                    if($_aaid->{$cc} eq undef){
                        $_aaid->{$cc} = -1;
                    }
                    $_inact_update++;
                }else{
                    #print LOG "Note:<cid_elink_to_bioassay_light> Find conflict activity for cid [$cc] in aid [$aa].\n";
                    if($_cid_conf->{$cc} eq undef){
                        $_cid_conf->{$cc} = 1;
                    }
                }
            }
        }
    }
    
    
    print "Total[$_inact_update] updates.\n";
    
    ##print to file
    my ($sec,$min,$hour,$mday,$mon,$year,$wday,$yday,$isdst) = localtime(time);
    my $outf = 'cid_link_to_assay_' . $mday . '_' . $hour . '.dat';
    open OUT,">$outf" or die "$!\n";
    #open LOG,">>$logf" or die "$!\n";
    foreach my $c (keys %$_cid_link_aids){
        my $_t = $_cid_link_aids->{$c};
        my $count = keys(%$_t);
        print LOG "cid[$c] has [$count] active&inactive bioassaies.\n";
        foreach my $c2 (keys %$_t){
            my $v = $_t->{$c2};
            #if($c2 ne undef){
                print OUT "$c|$c2|$v\n";
            #}
        }
    }
    #close LOG;
    close OUT;
    
    
    ### print to file
    #$outf = 'aid_link_to_cid.dat';
    $outf = 'aid_link_to_cid_' . $mday . '_' . $hour . '.dat';
    
    open OUT,">$outf" or die "$!\n";
    foreach my $a (keys %$_aid_cid){
        my $_t = $_aid_cid->{$a};
        #my $count = keys(%$_t);
        foreach my $c2 (keys %$_t){
            #if($c2 ne undef){
            my $v = $_t->{$c2};
            print OUT "$a|$c2|$v\n";
            #}
        }
    }
    close OUT;
#close(LOG);

    return $_aid_cid;
}

### This subroutine revised to return both active and inactive assays
### by add a flag: 1 --> active(default) 0 --> inctive 
sub elink_active_bioassay{
    my $id = shift;
    my $proxy = shift;
    my $flag = shift;
    
    if($flag eq undef){
        $flag = 1;
    }
    my $_list = {};
    
    my $query0 = 'http://eutils.ncbi.nlm.nih.gov/entrez/eutils/';
    my $query1;
    if($flag == 1){
        $query1 = 'elink.fcgi?dbfrom=pccompound&db=pcassay&LinkName=pccompound_pcassay_active&id=';
    }elsif($flag == 0){
        $query1 = 'elink.fcgi?dbfrom=pccompound&db=pcassay&LinkName=pccompound_pcassay_inactive&id=';
    }else{
        print "<elink_active_bioassay> Undefined flag value[$flag]\n";
    }
    my $query = $query0 . $query1 . "$id";
    my $response = $proxy->get($query);
    my $local_content;
    if ($response->is_success){
            $local_content = $response->decoded_content();
    }else {
            #print $response->status_line . "No response for:[$id]\n";
            return -1;
    }
    
    ###parse xml
    my @lines = split(/\n/,$local_content);
    my $find = 0;
    foreach my $line(@lines){
            #chomp;
        my $aid;
        if($line =~ m/<Id>(\d+)<\/Id>/){
            if($1 == $id){next;}
            else{
                $aid = $1;
            }
        }
        if($aid ne undef){
            if($_list->{$aid} eq undef){
                $_list->{$aid} = 1;
            }
        }
    }
    if(keys(%$_list) <= 0){
        return 0;
    }else{
        return $_list;
    }
}

###
### calculte ccr for matrix mm with an array
### in current case, matrix is aid_cid matrix and the array is cid-toxic categary
### The matrix is represented as a 2D hash-to-array, and array is a 1D array
### return 1D hash, with ccr values stored inside
sub local_matrix_ccr{
    my $_vv = shift;
    my $_aids = shift;
    
    if(($_vv eq undef)||($_aids eq undef)){
        print "Error:<local_matrix_ccr> The incoming data is empty!\n";
        return;
    }
    my $_ccrs = {};
    foreach my $ai (keys %$_aids){
        my $_v2 = $_aids->{$ai};
        my $ccr = local_array_ccr($_vv,$_v2);        
        if($_ccrs->{$ai} eq undef){
            $_ccrs->{$ai} = $ccr;
        }
#exit(0);        
    }
    return $_ccrs;
}

###calculate ccr
###need seperate v1&v2
###NOTE!!!: if active nuber smaller than threshold(default as 2),will return nothing 
###update: 4/16/13: normalize both invivo and invitro data,
###                 active always be 1,inactive always be -1,
###                 and inconclusive/untested always be 0
###update: 9/20/13: add subroutine to calculate correct Chi squre
sub local_array_ccr{
    my $_v1 = shift; ###v1 is the invivo or standard
    my $_v2 = shift; ###v2 is the invitro or expriment
    my $flag = shift;
    if($flag eq undef){
        $flag = 0;
    }
    my $tp = 0;
    my $fp = 0;
    my $tn = 0;
    my $fn = 0;
    my $matched = 0;

    my $v1_act = 0;
    my $v2_act = 0;
    my $thres_act = 2;
    
    for(my $i=1;$i<=$#$_v1;$i++){
        my $d1 = $_v1->[$i];
        my $d2 = $_v2->[$i];
#print "[$d1] [$d2]\n";                
        if($d1 == 1){$v1_act++;}
        if($d2 == 1){$v2_act++;}
        if(($d1 eq undef)||($d1 eq 'EMPTY')){next;}
        if(($d2 eq undef)||($d2 eq 'EMPTY')){next;}
        
        #if(($d1 == 0)||($d2 == 0)
        ###need change for different matrix value (eg: continus or binary)
        ###some of them when d1=1 and d2 = -1(means no data) or vice versa has been omited
        if(($d1 == 1)&&($d2==1)){
            if(($flag == 306)||($flag == 190)){
                print LOG "aid[$flag]cid_index[$i] Twrite_matrix_to_csv\n";
            }
            $tp++;
        }elsif(($d1 == 1)&&($d2==0)){
            if(($flag == 306)||($flag == 190)){
                print LOG "aid[$flag]cid_index[$i] FN\n";
            }
            $fn++;
        }elsif(($d1==0)&&($d2==1)){
            if(($flag == 306)||($flag == 190)){
                print LOG "aid[$flag]cid_index[$i] FP\n";
            }
            $fp++;
        }elsif(($d1==0)&&($d2==0)){
            if(($flag == 306)||($flag == 190)){
                print LOG "aid[$flag]cid_index[$i] TN\n";
            }
            $tn++;
        }
    }
    
    if(($v1_act < $thres_act)||($v2_act<$thres_act)){
        $ccr = 0;
        return $ccr;
    }
    my $spec = 0;
    my $senc = 0;
    if(($tn+$fp)>0){
        $spec = 1.0*($tn/($tn+$fp));
    }else{
        $spec = 0;
    }
    
    if(($tp+$fn)>0){
        $senc = 1.0*($tp/($tp+$fn));
    }else{
        $senc = 0;
    }
    my $ccr;
    if($flag == 0){
        $ccr = ($spec+$senc)/2;
    }elsif($flag ==1){
        if(($spec+$senc)>0){
            $ccr = 2*($spec*$senc)/($spec+$senc);
        }else{
            $ccr = 0;
        }
    }else{#default
        #die "The argument #3=[$flag] is not recoginized, default[0]\n";
        $ccr = ($spec+$senc)/2;
    }
    
    my $lhood = $senc*(($fp+$tn)/($fp+1));
    ##calculate Chi squre
    my $_list = [];
    $_list->[0] = $tp;
    $_list->[1] = $fp;
    $_list->[2] = $tn;
    $_list->[3] = $fn;
    my $chisq = chi_squre($_list);
    
    my @package = ($tp,$fp,$tn,$fn,$spec,$senc,$ccr,$chisq,$lhood);
#print "$tp,$fp,$tn,$fn,$spec,$senc,$ccr,$chisq,$lhood\n";
#exit(0);
    return \@package;
}


###calculate Chi squre
###create 9/20/13
###read contigency table (4 value) return Chi squre value
###     1   0
### 1   TP  FN  s1
### 0   FP  TN  s2
###     s3  s4  sall
sub chi_squre{
    my $_conti = shift; ###order is [0]tp[1]fp[2]tn[3]fn
    my ($etp,$efp,$etn,$efn);
    my ($s1,$s2,$s3,$s4,$sall);
    $s1 = $_conti->[0]+$_conti->[3];
    $s2 = $_conti->[1]+$_conti->[2];
    $s3 = $_conti->[0]+$_conti->[1];
    $s4 = $_conti->[3]+$_conti->[2];
    $sall = $s1+$s2;
    if($sall == 0){
        return 'NA';
    }
    $etp = $s1*$s3/$sall;
    $efp = $s3*$s2/$sall;
    $etn = $s2*$s4/$sall;
    $efn = $s1*$s4/$sall;
    my ($d1,$d2,$d3,$d4);
    if($etp>0){
        $d1 = ($etp-$_conti->[0])*($etp-$_conti->[0])/$etp;
    }else{
        $d1 = 0;
    }
    if($efp>0){
        $d2 = ($efp-$_conti->[1])*($efp-$_conti->[1])/$efp;
    }else{
        $d2 = 0;
    }
    if($etn>0){
        $d3 = ($etn-$_conti->[2])*($etn-$_conti->[2])/$etn;
    }else{
        $d3 = 0;
    }
    if($efn>0){
        $d4 = ($efn-$_conti->[3])*($efn-$_conti->[3])/$efn;
    }else{
        $d4 = 0;
    }
    my $chi = $d1+$d2+$d3+$d4;
    return $chi;
}

###calculate ccr for 2 vectors,default return ccr=mean (speciicity+sensitivity) flag = 1,return hamonic mean
###add threshold as 2 ex: if only 1 active in either v1 or v2 thi will not count
sub vector_ccr{
    my $_v1 = shift; 
    my $_v2 = shift;
    my $flag = shift;
    if($flag eq undef){
        $flag = 0;
    }
    my $tp = 0;
    my $fp = 0;
    my $tn = 0;
    my $fn = 0;
    my $matched = 0;

    my $v1_act = 0;
    my $v2_act = 0;
    my $thres_act = 2;
    
    foreach my $c1 (keys %$_v1){        
        my $d1 = $_v1->{$c1};
        if($d1 == 1){$v1_act++;}
        if($_v2->{$c1} eq undef){
            next;
        }else{
            my $d2 = $_v2->{$c1};
            if($d2 == 1){$v2_act++;}
            if($d2 == -1){### we use '-1' indicate no data
                next;
            }else{
                if(($d1==1)&&($d2==1)){
                    $tp++;
                }elsif(($d1==1)&&($d2==0)){
                    $fn++;
                }elsif(($d1==0)&&($d2==1)){
                    $fp++;
                }elsif(($d1==0)&&($d2==0)){
                    $tn++;
                }
            }
            $matched++;
        }        
    }
    if(($v1_act < $thres_act)||($v2_act<$thres_act)){
        $ccr = 0;
        return $ccr;
    }
    my $spec = 0;
    my $senc = 0;
    if(($tn+$fp)>0){
        $spec = 1.0*($tn/($tn+$fp));
    }
    if(($tp+$fn)>0){
        $senc = 1.0*($tp/($tp+$fn));
    }
    my $ccr;
    if($flag == 0){
        $ccr = ($spec+$senc)/2;
    }elsif($flag ==1){
        if(($spec+$senc)>0){
            $ccr = 2*($spec*$senc)/($spec+$senc);
        }else{
            $ccr = 0;
        }
    }else{
        die "The argument #3=[$flag] is not recoginized, default[0]\n";
    }
    return $ccr;
}

###use threshold to cut-off some aids
### if thres = 10,means only keep aids with at least 10 active/inactive cids
sub cut_off_aid_cid{
    my $_aid_cid = shift;
    my $thres = shift;
    if($thres eq undef){
        $thres = 10;
    }
    my $_new_aid_cid = {};
    
    foreach my $a (keys %$_aid_cid){
        my $_t = $_aid_cid->{$a};
        #my $count = keys(%$_t);
        my $count = 0;
        foreach my $c2 (keys %$_t){
            my $v = $_t->{$c2};
            if($v == 1){
                $count++;
            }
        }
        if($count >= $thres){
            if($_new_aid_cid->{$a} eq undef){
                $_new_aid_cid->{$a} = {};
                $_new_aid_cid->{$a} = $_t;
            }
        }
    }
    my $k1 = keys(%$_aid_cid);
    my $k2 = keys(%$_new_aid_cid);
    print "<TM_SearchPubC::cut_off_aid_cid>Cutoff threshold[$thres] Before cut-off [$k1] aids,after cut-off [$k2] aids left.\n";
    return $_new_aid_cid;
    
}

###create 4/11/14: combine aid_cid hash and cas_cid hash to create a cas_aid file
### Argv1 ---> aid_cid hash. Argv2 ---> cas_cid hash
sub build_cas_aid_file{ ##($_aid_cid,$_input);
    my $_a_c = shift;
    my $_n_c = shift;
    
    my $_c_a = switch_2D_hash($_a_c);
    my $_n_a = {};
    foreach my $nn (keys %$_n_c){
        my $_t1 = $_n_c->{$nn};
        if($_n_a->{$nn} eq undef){
            $_n_a->{$nn} = {};
        }
        my $_tt = $_n_a->{$nn};
        foreach my $cc (keys %$_t1){
            my $_t3 = $_c_a->{$cc};
            foreach my $aa (keys %$_t3){
                my $v1 = $_t3->{$aa};
                if($v1 eq ''){next;}
                if($_tt->{$aa} eq undef){
                    $_tt->{$aa} = $v1;
                }else{
                    my $v2 = $_tt->{$aa};
                    $_tt->{$aa} = pick_value($v1,$v2);
                }
            }
        }
    }
    my $_a_n = switch_2D_hash($_n_a);
    return $_a_n;
}

###create 10/28/13: read zinc sdf file and generate zinc id list file as output
###
sub read_zinc_sdf_file{
    my $sdf_file = shift;
    my $_comp= [];
    
    open SDF,"$sdf_file" or die "$!\n";
    $/ = '$$$$' . "\n";
    my $count = -1;
    while(<SDF>){
        chomp;
        $count++;
        my @fields = split (/\n/, $_);
        my $rid = 0;
        foreach my $aa (@fields){
            if($aa =~ m/^ZINC(\d+)$/i){
                $_comp->[$count] = $aa;
                last;
            }
        }
        
    }
    close SDF;
    $/ = "\n";
    
    my $nf = $sdf_file;
    $nf =~ s/\.sdf//;
    $nf = $nf . '_ids.txt';
    open OUT,">$nf" or die "$!:$nf\n";
    for(my $i=0;$i<=$#$_comp;$i++){
        print OUT "$_comp->[$i]\n";
    }
    close OUT;
    print "[$count] ids read from file: $sdf_file\n";
}

###write a 2D matrix file to csv file
### argument1 is a 2D hash aid-cid
### write a csv file,first column is aid list,first row is cid list
### will return the csv file name
sub write_matrix_to_csv{
    my $_aid_cid = shift;
    my $root =shift;
    my $_cids = {};
    
    foreach my $aa (keys %$_aid_cid){
        my $_t = $_aid_cid->{$aa};
        foreach my $cc (keys %$_t){
            if($_cids->{$cc} eq undef){
                $_cids->{$cc} = 1;
            }else{
                $_cids->{$cc}++;
            }
        }
    }
    my ($sec,$min,$hour,$mday,$mon,$year,$wday,$yday,$isdst) = localtime(time);
    
    my @sort_cid = sort {$a <=> $b} keys(%$_cids);
    my @sort_aid = sort {$a <=> $b} keys(%$_aid_cid);
    my $csvf;
    if($root ne undef){
        $csvf = $root . 'aid_cid_';
    }else{
        $csvf = 'aid_cid_';
    }
    
    $csvf = $csvf . $mday . '_' . $hour . '_' . $min . '.csv';  
    open OUT,">$csvf" or die "$!\n";
    print OUT "aid/cid";
    foreach my $c (@sort_cid){
        print OUT ",$c";
    }
    print OUT "\n";
    foreach my $aa (@sort_aid){
        my $_a2 = $_aid_cid->{$aa};
        print OUT "$aa";
        #my $dount = 0;
        foreach my $cc (@sort_cid){
            if($_a2->{$cc} ne undef){
                print OUT ",$_a2->{$cc}";
                #$dount++;
            }
            else{
                print OUT ",0";
            }
        }
        print OUT "\n";
    }
    close OUT;
    
    my $c1 = keys(%$_cids);
    my $a1 = keys(%$_aid_cid);
    print "<TM_SearchPubC::write_matrix_to_csv>Cid-aid csv file[$csvf] printed,total cid[$c1]aid[$a1]\n";
    return $csvf;
}
