# Supplementary material for: Profiling Animal Toxicants by Automatically Mining Public Bioassay Data: A Big Data Approach for Computational Toxicology
Source: PLoS One. 2014 Jun 20;9(6):e99863. doi: 10.1371/journal.pone.0099863 (PMC4064997; doi:10.1371/journal.pone.0099863)
Supplement: Protocol S1 — The Perl scripts used in this study. (ZIP) [file pone.0099863.s004.zip › Perl/sample_comp_activity.txt]

1746-01-6	1
83805-11-2	1
50585-41-6	1
56073-10-0	1
22791-12-4	1
90035-08-8	1
2885-39-4	1
128606-48-4	1
40321-76-4	1
20820-80-8	1
63-68-3	0
142-92-7	0
142-26-7	0
57-55-6	0
2842-38-8	0
1330-92-3	0
110-54-3	0
108-32-7	0
626-48-2	0
28519-06-4	0
