# Supplementary material for: Profiling Animal Toxicants by Automatically Mining Public Bioassay Data: A Big Data Approach for Computational Toxicology
Source: PLoS One. 2014 Jun 20;9(6):e99863. doi: 10.1371/journal.pone.0099863 (PMC4064997; doi:10.1371/journal.pone.0099863)
Supplement: Protocol S1 — The Perl scripts used in this study. (ZIP) [file pone.0099863.s004.zip › Perl/TM_Prediction.pm]

#/usr/bin/perl
######################################
#   Compound Bioassay Profiling Tool
#   Author: Jun Zhang
#   2013-10-31
#   CCIB, Rutgers@Camden
#   �All right reserved
######################################
package TM_Prediction;
require LWP::UserAgent;
use TM_SearchPubC;
use Data::Dumper;

sub new {
    my $class = shift;
    #local *LOG = shift;
    my $self = {};
    bless ($self, $class);
    return $self;
}

###
### read data file XXX.dat has format id|id|value
###
sub read_data_file{
    my $ff = shift;
    my $_a_c = {};
    
    open FF,"$ff" or die "$!\n";
    while(<FF>){
        chomp;
        my @line = split(/\|/,$_);
        if($_a_c->{$line[0]} eq undef){
            $_a_c->{$line[0]} = {};
        }
        my $_t2 = $_a_c->{$line[0]};
        if($_t2->{$line[1]} eq undef){
            $_t2->{$line[1]} = $line[2];
        }
    }
    close(FF);
    
    my $ka = keys(%$_a_c);    
    print "Total [$ka] aids loaded.\n";
    return $_a_c;
}

sub read_file{
    my $_ids = shift;
    my $file = shift;
    my $flag = shift; ###check file delimeters 0-->\t 1--> ,
    if($flag eq ''){
        $flag = 0;
    }
#print "<TM_Prediction::read_file>flag[$flag] file name[$file]\n";    
    open INT,"$file" or die "$!:$file\n";
    while(<INT>){
        chomp;
        my @line;
        if($flag == 0){
            @line = split(/\t/,$_);
        }elsif($flag == 1){
            @line = split(/,/,$_);
        }
#print "$line[0],$line[1]\n";   
        if($_ids->{$line[0]} eq undef){
            if($flag == 0){
                $_ids->{$line[0]} = $line[1];
            }elsif($flag==1){
                $_ids->{$line[0]} = $line[1];
            }            
        }else{
            print "Note!!!find duplicate cid $_\n";
        }
    }
    close INT;
    print "Read [" . keys(%$_ids) . "] cids from file [$file].\n";
    return $_ids;
}

###
### ccr calculation
### read comp-activity data first,then read a matrix data obj-comp activity 
### calculte the ccr of obj through comp
### argument 1: should be a csv file contain aid_cid information
### argument 2: should be a txt file with cid\tcas\tactivity format 
### Updated: add kai squre calculation after ccr done
### Updated: add return ccr file
### Updated:4/2/13: add f2_flag, f2 can be a hash
### Updated:4/16/13: normalize value to represented active/inactive/inconclusive as 1/-1/0 
sub calculate_ccr{
    ###first read array file
    my $f1 = shift; ###data matrix
    my $f2 = shift; ###activity file or cid_activity hash
    my $f2_flag = shift; ###-->0(default, $f2 is a file);-->1($f2 is a 1D hash cid->activity)
    if($f2_flag eq undef){
        $f2_flag = 0;
    }
    my $Normlize_dis = 0; ##used to normalize kai squre calculation
    my $_distance = {}; ##store kai squre 
    
    #my $_cids = read_training_set();
    my $_cids = {};
    if($f2_flag == 0){
        $_cids = read_file($_cids,$f2);
    }elsif($f2_flag == 1){
        $_cids = $f2;
    }else{
        print "Error!!!<TM_Prediction::calculate_ccr>,unspecified f2_flag\n";
        $_cids = read_file($_cids,$f2);
    }
    
    print '<TM_Prediction::calculate_ccr> Total ' . keys(%$_cids) . " cids.\n";
#print "read [$f1]\n";
    ##read aid-cid file 
    open F1,"$f1" or die "$!:$f1.\n";
    my $f0 = -1;
    my $_aids = {};##2D,hash->array
    my $_aids2 = {};##2D,hash->hash
    my $_cindex = {};
    while(<F1>){
        chomp;
        my @all = split(/,/,$_);
        if($f0 == -1){
            #my $a1 = 0;
            for(my $i=1;$i<=$#all;$i++){
                if($_cindex->{$all[$i]} eq undef){
                    $_cindex->{$all[$i]} = $i;
                }
            }
            $f0++;
            next;
        }
        for(my $i=0;$i<=$#all;$i++){
            if($i==0){
                if($_aids->{$all[0]} eq undef){
                    $_aids->{$all[0]} = [];
                }
            }else{
                my $_t = $_aids->{$all[0]};
                my $tval = $all[$i];
                ##
                ###4/16/13!!!nomorlized,all active is 1,inactiveis -1, inconclusive/untested 0
                ###
                if($all[$i] == -1){
                    $tval = 0
                }elsif($all[$i] == 1){
                    $tval = 1;
                }elsif($all[$i] == 0){
                    $tval = -1;
                }else{
                    print "NOTE!!!<select_best_aids>: Unexpected data value [$_]\n";
                }
                $_t->[$i] = $tval;
            }
        }
        $f0++;
        if($f0%500 == 0){
            #print "Read 500!\n";
        }
    }
    close(F1);
    print "Read [" . keys(%$_aids) . "] aids.\n";
    
    my $_vv = [];
    foreach my $ci (keys %$_cindex){
        my $index = $_cindex->{$ci};
        my $val = $_cids->{$ci};
        $_vv->[$index] = $val;
    }
    ### ccr calculation
#print "after transfer: [" . $#$_vv . "] cids\n";    
    my $_ccrs = TM_SearchPubC::local_matrix_ccr($_vv,$_aids);

    ###print out results
  #if($f2_flag == 0){
    my ($sec,$min,$hour,$mday,$mon,$year,$wday,$yday,$isdst) = localtime(time);
    my $f4 = 'tmp_aid_ccr_' . $wday . '_' . $hour . '.csv';
    open F4,">$f4" or die "$!\n";
    my @ss = sort {$a <=> $b} keys(%$_ccrs);
    print F4 "aid,tp,fp,tn,fn,spec,senc,ccr,kai,likelihood\n";
    foreach my $id (@ss){
        my $ary = $_ccrs->{$id};
        print F4 "$id,$ary->[0],$ary->[1],$ary->[2],$ary->[3],$ary->[4],$ary->[5],$ary->[6],$ary->[7],$ary->[8]\n";
    }
    close F4;
    return $f4;
}
